# Supplementary material for: A Case of Autosomal Dominant Alport Syndrome Diagnosed Just Before Discontinuation of Follow-Up
Source: Pediatr Rep. 2026 May 25;18(3):72. doi: 10.3390/pediatric18030072 (PMC13304920; doi:10.3390/pediatric18030072)
Supplement: Supplementary file 1 [file pediatrrep-18-00072-s001.zip]

Archive with 1 entries (1 files):
- pediatrrep-4292790-Supplementary File S1.pdf
